# Supplementary material for: Applying improved ddPCR to reliable quantification of MPXV in clinical settings
Source: Microbiol Spectr. 2024 May 17;12(7):e00018-24. doi: 10.1128/spectrum.00018-24 (PMC11218477; doi:10.1128/spectrum.00018-24)
Supplement: Supplemental tables — Table S1 and S2. [file spectrum.00018-24-s0003.xlsx]

## Sheet: Table S1
Detailed information about patients
Patient ID	Onset date	Admit date	Discharge date	Gender	Age	Contract diseases	Prodromes	Clinical features																Complications	MSM	Sexual partners
								Rash	Fever	Exhaustion	Headache	Dizziness	Muscle soreness	Lymphadenopathy	Pharyngalgia	pharyngeal congestion	Antiadoncus	Cough	Nausea	Diarrhea	Poor appetite	Hematuria	Hematochezia
2	2023-05-31	2023-06-07	2023-06-20	Male	44	TP, HSV-2	Skin lesions	Y	Y					Y		Y	Y							Lymphadenitis	Y	4
3	2023-06-04	2023-06-10	2023-06-19	Male	45	TP	Skin lesions	Y						Y		Y	Y		Y					Urethritis	Y	2
4	2023-06-03	2023-06-12	2023-06-17	Male	35	TP, HIV	Skin lesions	Y												Y	Y	Y		Soft tissue infection	Y	3
5	2023-06-03	2023-06-10	2023-06-24	Male	25	TP, HIV, HPV	Skin lesions	Y	Y					Y		Y	Y						Y	Colitis	Y	2
6	2023-06-03	2023-06-11	2023-06-21	Male	34	TP, HIV	Skin lesions	Y	Y	Y		Y		Y		Y	Y							Penile swelling	Y	1
7	2023-06-02	2023-06-12	2023-06-17	Male	29	TP, HIV	Fever	Y	Y	Y	Y	Y	Y	Y	Y			Y						/	Y	2
8	2023-06-12	2023-06-15	2023-06-17	Male	29	TP	Skin lesions	Y	Y				Y	Y						Y	Y			/	Y	3
9	2023-06-11	2023-06-15	2023-07-11	Male	32	HIV	Fever	Y	Y				Y			Y	Y			Y				Proctitis	Y	1
10	2023-06-11	2023-06-16	2023-06-30	Male	26	HSV-2	Skin lesions	Y						Y		Y	Y				Y			Lymphadenitis	Y	3
12	2023-06-09	2023-06-16	2023-06-26	Male	25	/	Fever	Y	Y					Y	Y	Y	Y			Y			Y	Proctitis	Y	2
13	2023-06-11	2023-06-16	2023-06-26	Male	33	TP, HIV	Skin lesions	Y						Y	Y	Y								Skin infection	Y	1
14	2023-06-08	2023-06-18	2023-06-25	Male	40	TP	Skin lesions	Y						Y		Y	Y						Y	Proctitis	Y	1
15	2023-06-09	2023-06-18	2023-06-23	Male	27	HPV	Skin lesions	Y	Y	Y				Y		Y	Y						Y	/	Y	1
16	2023-06-11	2023-06-18	2023-06-27	Male	45	/	Skin lesions	Y	Y					Y		Y					Y			Penile swelling	Y	2
17	2023-06-13	2023-06-19	2023-06-22	Male	32	TP, HIV	Skin lesions	Y						Y		Y	Y							/	Y	1
21	2023-06-15	2023-06-22	2023-07-03	Male	37	/	Skin lesions	Y	Y							Y				Y				Penile swelling	Y	Not provided
24	2023-06-20	2023-06-29	2023-07-10	Male	44	/	Skin lesions	Y	Y					Y	Y	Y	Y							Pharyngitis	Y	1
			Red text means automatically discharged			TP: Treponema pallidum		Y: Yes

## Sheet: Table S2
Detailed information about collecting samples
Sample ID	Patient ID	Onset date	Sample type	Collection date
156	9	2023-06-11	Feces	2023-06-16
361	9	2023-06-11	Feces	2023-06-23
397	9	2023-06-11	Feces	2023-06-27
221	13	2023-06-11	Feces	2023-06-17
360	13	2023-06-11	Feces	2023-06-23
290	17	2023-06-13	Feces	2023-06-20
355	17	2023-06-13	Feces	2023-06-23
282	16	2023-06-11	Feces	2023-06-20
322	10	2023-06-11	Feces	2023-06-22
280	15	2023-06-09	Feces	2023-06-20
223	12	2023-06-09	Feces	2023-06-17
283	16	2023-06-11	Urine	2023-06-20
354	17	2023-06-13	Urine	2023-06-23
191	12	2023-06-09	Urine	2023-06-17
281	15	2023-06-09	Urine	2023-06-20
183	10	2023-06-11	Urine	2023-06-17
220	13	2023-06-11	Urine	2023-06-17
392	21	2023-06-15	Urine	2023-06-25
103	9	2023-06-11	pharyngeal swab	2023-06-15
310	9	2023-06-11	pharyngeal swab	2023-06-21
377	9	2023-06-11	pharyngeal swab	2023-06-25
141	13	2023-06-11	pharyngeal swab	2023-06-16
299	13	2023-06-11	pharyngeal swab	2023-06-21
189	12	2023-06-09	pharyngeal swab	2023-06-17
336	12	2023-06-09	pharyngeal swab	2023-06-23
238	15	2023-06-09	pharyngeal swab	2023-06-19
245	14	2023-06-08	pharyngeal swab	2023-06-19
234	16	2023-06-11	pharyngeal swab	2023-06-19
453	24	2023-06-20	pharyngeal swab	2023-06-30
104	9	2023-06-11	Anal swab	2023-06-15
201	9	2023-06-11	Anal swab	2023-06-19
379	9	2023-06-11	Anal swab	2023-06-25
143	13	2023-06-11	Anal swab	2023-06-16
298	13	2023-06-11	Anal swab	2023-06-21
182	10	2023-06-11	Anal swab	2023-06-17
313	10	2023-06-11	Anal swab	2023-06-21
233	16	2023-06-11	Anal swab	2023-06-19
237	15	2023-06-09	Anal swab	2023-06-19
278	12	2023-06-09	Anal swab	2023-06-20
59	4	2023-06-03	Anal swab	2023-06-12
106	9	2023-06-11	Saliva	2023-06-15
311	9	2023-06-11	Saliva	2023-06-21
378	9	2023-06-11	Saliva	2023-06-25
144	13	2023-06-11	Saliva	2023-06-16
300	13	2023-06-11	Saliva	2023-06-21
79	5	2023-06-08	Saliva	2023-06-14
99	5	2023-06-08	Saliva	2023-06-15
184	10	2023-06-11	Saliva	2023-06-17
235	16	2023-06-11	Saliva	2023-06-19
239	15	2023-06-09	Saliva	2023-06-19
192	12	2023-06-09	Saliva	2023-06-17
252	15	2023-06-09	Whole blood	2023-06-19
163	12	2023-06-09	Whole blood	2023-06-16
34	4	2023-06-03	Whole blood	2023-06-12
254	13	2023-06-11	Whole blood	2023-06-19
36	6	2023-06-03	Whole blood	2023-06-12
284	17	2023-06-13	Whole blood	2023-06-20
38	3	2023-06-04	Whole blood	2023-06-12
105	9	2023-06-11	Exudate	2023-06-15
200	9	2023-06-11	Exudate	2023-06-19
376	9	2023-06-11	Exudate	2023-06-25
142	13	2023-06-11	Exudate	2023-06-16
297	13	2023-06-11	Exudate	2023-06-21
117	12	2023-06-09	Exudate	2023-06-15
277	12	2023-06-09	Exudate	2023-06-20
236	15	2023-06-09	Exudate	2023-06-19
53	6	2023-06-03	Exudate	2023-06-12
312	10	2023-06-11	Exudate	2023-06-21
305	16	2023-06-11	Exudate	2023-06-21
129	6	2023-06-03	Crust	2023-06-15
321	6	2023-06-03	Crust	2023-06-22
128	4	2023-06-03	Crust	2023-06-15
215	4	2023-06-03	Crust	2023-06-19
127	3	2023-06-04	Crust	2023-06-15
214	3	2023-06-04	Crust	2023-06-19
323	10	2023-06-11	Crust	2023-06-22
289	17	2023-06-13	Crust	2023-06-20
353	15	2023-06-09	Crust	2023-06-23
287	2	2023-05-31	Crust	2023-06-20
155	8	2023-06-12	Semen	2023-06-16
153	7	2023-06-02	Semen	2023-06-16
274	2	2023-05-31	Semen	2023-06-20
